# Supplementary material for: Design, Testing, and Validation of a Soft Robotic Sensor Array Integrated with Flexible Electronics for Mapping Cardiac Arrhythmias
Source: Micromachines (Basel). 2024 Nov 18;15(11):1393. doi: 10.3390/mi15111393 (PMC11596174; doi:10.3390/mi15111393)
Supplement: Supplementary file 1 [file micromachines-15-01393-s001.zip]

Archive with 1 entries (1 files):
- micromachines-3269432-supplementary.pdf
